# Supplementary material for: Nanoparticle-Imprinted Silica Gel for the Size-Selective Capture of Silver Ultrafine Nanoparticles from Water
Source: Molecules. 2023 May 11;28(10):4026. doi: 10.3390/molecules28104026 (PMC10223345; doi:10.3390/molecules28104026)
Supplement: Supplementary file 1 [file molecules-28-04026-s001.zip]

Archive with 1 entries (1 files):
- molecules-2358300-supplementary.pdf
